# Supplementary material for: Sodium Selenate, Potassium Hydroxy-Selenide, Acetylselenide and Their Effect on Antioxidant Metabolism and Plant Nutrition and Yield in Sorghum Genotypes
Source: Foods. 2023 May 17;12(10):2034. doi: 10.3390/foods12102034 (PMC10217391; doi:10.3390/foods12102034)
Supplement: Supplementary file 1 [file foods-12-02034-s001.zip]

Archive with 1 entries (1 files):
- foods-2315300-supplementary.pdf
